# Supplementary material for: The Effects of Modified Atmosphere Packaging on the Quality Properties of Water Buffalo Milk’s Concentrated Cream
Source: Molecules. 2023 Jan 30;28(3):1310. doi: 10.3390/molecules28031310 (PMC9920498; doi:10.3390/molecules28031310)
Supplement: Supplementary file 1 [file molecules-28-01310-s001.zip]

Archive with 1 entries (1 files):
- molecules-2145070-supplementary.pdf
